# Supplementary material for: Pan-human consensus genome significantly improves the accuracy of RNA-seq analyses
Source: Genome Res. 2022 Apr;32(4):738–49. doi: 10.1101/gr.275613.121 (PMC8997357; doi:10.1101/gr.275613.121)
Supplement: Supplemental Material [file supp_gr.275613.121_Supplemental_Code.zip]

Archive with 1,234 entries (1,165 files):
- Supplemental_Code/
- Supplemental_Code/ConsDB/
- Supplemental_Code/ConsDB/.gitignore
- Supplemental_Code/ConsDB/README.md
- Supplemental_Code/ConsDB/consdb/
- Supplemental_Code/ConsDB/consdb/ConsDB.py
- Supplemental_Code/ConsDB/consdb/RSEntry.py
- Supplemental_Code/ConsDB/consdb/SlimRSCollection.py
- Supplemental_Code/ConsDB/docs/
- Supplemental_Code/ConsDB/docs/annotated.html
- Supplemental_Code/ConsDB/docs/bc_s.png
- Supplemental_Code/ConsDB/docs/bdwn.png
- Supplemental_Code/ConsDB/docs/classes.html
- Supplemental_Code/ConsDB/docs/classRSEntry_1_1RSCollection-members.html
- Supplemental_Code/ConsDB/docs/classRSEntry_1_1RSCollection.html
- Supplemental_Code/ConsDB/docs/classRSEntry_1_1RSEntry-members.html
- Supplemental_Code/ConsDB/docs/classRSEntry_1_1RSEntry.html
- Supplemental_Code/ConsDB/docs/classRSEntry_1_1RSEntry_1_1RSVar-members.html
- Supplemental_Code/ConsDB/docs/classRSEntry_1_1RSEntry_1_1RSVar.html
- Supplemental_Code/ConsDB/docs/classSlimRSCollection_1_1BitRSCollection-members.html
- Supplemental_Code/ConsDB/docs/classSlimRSCollection_1_1BitRSCollection.html
- Supplemental_Code/ConsDB/docs/closed.png
- Supplemental_Code/ConsDB/docs/doc.png
- Supplemental_Code/ConsDB/docs/doxygen.css
- Supplemental_Code/ConsDB/docs/doxygen.png
- Supplemental_Code/ConsDB/docs/dynsections.js
- Supplemental_Code/ConsDB/docs/folderclosed.png
- Supplemental_Code/ConsDB/docs/folderopen.png
- Supplemental_Code/ConsDB/docs/functions.html
- Supplemental_Code/ConsDB/docs/functions_func.html
- Supplemental_Code/ConsDB/docs/index.html
- Supplemental_Code/ConsDB/docs/jquery.js
- Supplemental_Code/ConsDB/docs/md_README.html
- Supplemental_Code/ConsDB/docs/menu.js
- Supplemental_Code/ConsDB/docs/menudata.js
- Supplemental_Code/ConsDB/docs/nav_f.png
- Supplemental_Code/ConsDB/docs/nav_g.png
- Supplemental_Code/ConsDB/docs/nav_h.png
- Supplemental_Code/ConsDB/docs/open.png
- Supplemental_Code/ConsDB/docs/pages.html
- Supplemental_Code/ConsDB/docs/splitbar.png
- Supplemental_Code/ConsDB/docs/sync_off.png
- Supplemental_Code/ConsDB/docs/sync_on.png
- Supplemental_Code/ConsDB/docs/tabs.css
- Supplemental_Code/ConsDB/docs/tab_a.png
- Supplemental_Code/ConsDB/docs/tab_b.png
- Supplemental_Code/ConsDB/docs/tab_h.png
- Supplemental_Code/ConsDB/docs/tab_s.png
- Supplemental_Code/ConsDB/docs/search/
- Supplemental_Code/ConsDB/docs/search/all_0.html
- Supplemental_Code/ConsDB/docs/search/all_0.js
- Supplemental_Code/ConsDB/docs/search/all_1.html
- Supplemental_Code/ConsDB/docs/search/all_1.js
- Supplemental_Code/ConsDB/docs/search/all_10.html
- Supplemental_Code/ConsDB/docs/search/all_10.js
- Supplemental_Code/ConsDB/docs/search/all_2.html
- Supplemental_Code/ConsDB/docs/search/all_2.js
- Supplemental_Code/ConsDB/docs/search/all_3.html
- Supplemental_Code/ConsDB/docs/search/all_3.js
- Supplemental_Code/ConsDB/docs/search/all_4.html
- Supplemental_Code/ConsDB/docs/search/all_4.js
- Supplemental_Code/ConsDB/docs/search/all_5.html
- Supplemental_Code/ConsDB/docs/search/all_5.js
- Supplemental_Code/ConsDB/docs/search/all_6.html
- Supplemental_Code/ConsDB/docs/search/all_6.js
- Supplemental_Code/ConsDB/docs/search/all_7.html
- Supplemental_Code/ConsDB/docs/search/all_7.js
- Supplemental_Code/ConsDB/docs/search/all_8.html
- Supplemental_Code/ConsDB/docs/search/all_8.js
- Supplemental_Code/ConsDB/docs/search/all_9.html
- Supplemental_Code/ConsDB/docs/search/all_9.js
- Supplemental_Code/ConsDB/docs/search/all_a.html
- Supplemental_Code/ConsDB/docs/search/all_a.js
- Supplemental_Code/ConsDB/docs/search/all_b.html
- Supplemental_Code/ConsDB/docs/search/all_b.js
- Supplemental_Code/ConsDB/docs/search/all_c.html
- Supplemental_Code/ConsDB/docs/search/all_c.js
- Supplemental_Code/ConsDB/docs/search/all_d.html
- Supplemental_Code/ConsDB/docs/search/all_d.js
- Supplemental_Code/ConsDB/docs/search/all_e.html
- Supplemental_Code/ConsDB/docs/search/all_e.js
- Supplemental_Code/ConsDB/docs/search/all_f.html
- Supplemental_Code/ConsDB/docs/search/all_f.js
- Supplemental_Code/ConsDB/docs/search/classes_0.html
- Supplemental_Code/ConsDB/docs/search/classes_0.js
- Supplemental_Code/ConsDB/docs/search/classes_1.html
- Supplemental_Code/ConsDB/docs/search/classes_1.js
- Supplemental_Code/ConsDB/docs/search/close.png
- Supplemental_Code/ConsDB/docs/search/functions_0.html
- Supplemental_Code/ConsDB/docs/search/functions_0.js
- Supplemental_Code/ConsDB/docs/search/functions_1.html
- Supplemental_Code/ConsDB/docs/search/functions_1.js
- Supplemental_Code/ConsDB/docs/search/functions_2.html
- Supplemental_Code/ConsDB/docs/search/functions_2.js
- Supplemental_Code/ConsDB/docs/search/functions_3.html
- Supplemental_Code/ConsDB/docs/search/functions_3.js
- Supplemental_Code/ConsDB/docs/search/functions_4.html
- Supplemental_Code/ConsDB/docs/search/functions_4.js
- Supplemental_Code/ConsDB/docs/search/functions_5.html
- Supplemental_Code/ConsDB/docs/search/functions_5.js
- Supplemental_Code/ConsDB/docs/search/functions_6.html
- Supplemental_Code/ConsDB/docs/search/functions_6.js
- Supplemental_Code/ConsDB/docs/search/functions_7.html
- Supplemental_Code/ConsDB/docs/search/functions_7.js
- Supplemental_Code/ConsDB/docs/search/functions_8.html
- Supplemental_Code/ConsDB/docs/search/functions_8.js
- Supplemental_Code/ConsDB/docs/search/functions_9.html
- Supplemental_Code/ConsDB/docs/search/functions_9.js
- Supplemental_Code/ConsDB/docs/search/functions_a.html
- Supplemental_Code/ConsDB/docs/search/functions_a.js
- Supplemental_Code/ConsDB/docs/search/functions_b.html
- Supplemental_Code/ConsDB/docs/search/functions_b.js
- Supplemental_Code/ConsDB/docs/search/functions_c.html
- Supplemental_Code/ConsDB/docs/search/functions_c.js
- Supplemental_Code/ConsDB/docs/search/functions_d.html
- Supplemental_Code/ConsDB/docs/search/functions_d.js
- Supplemental_Code/ConsDB/docs/search/functions_e.html
- Supplemental_Code/ConsDB/docs/search/functions_e.js
- Supplemental_Code/ConsDB/docs/search/mag_sel.png
- Supplemental_Code/ConsDB/docs/search/nomatches.html
- Supplemental_Code/ConsDB/docs/search/pages_0.html
- Supplemental_Code/ConsDB/docs/search/pages_0.js
- Supplemental_Code/ConsDB/docs/search/search.css
- Supplemental_Code/ConsDB/docs/search/search.js
- Supplemental_Code/ConsDB/docs/search/searchdata.js
- Supplemental_Code/ConsDB/docs/search/search_l.png
- Supplemental_Code/ConsDB/docs/search/search_m.png
- Supplemental_Code/ConsDB/docs/search/search_r.png
- Supplemental_Code/ConsDB_analysis/
- Supplemental_Code/ConsDB_analysis/id_table.csv
- Supplemental_Code/ConsDB_analysis/Makefile
- Supplemental_Code/ConsDB_analysis/README.md
- Supplemental_Code/ConsDB_analysis/annot_overlaps/
- Supplemental_Code/ConsDB_analysis/annot_overlaps/Makefile
- Supplemental_Code/ConsDB_analysis/annot_overlaps/scripts/
- Supplemental_Code/ConsDB_analysis/annot_overlaps/scripts/count_vcf_overlaps.py
- Supplemental_Code/ConsDB_analysis/annot_overlaps/scripts/extract_full_reads.sh
- Supplemental_Code/ConsDB_analysis/annot_overlaps/scripts/extract_reads_bam.awk
- Supplemental_Code/ConsDB_analysis/annot_overlaps/scripts/full_read_overlap.sh
- Supplemental_Code/ConsDB_analysis/annot_overlaps/scripts/rebase_all.sh
- Supplemental_Code/ConsDB_analysis/annot_overlaps/scripts/rebase_vcf.py
- Supplemental_Code/ConsDB_analysis/cross_mapping/
- Supplemental_Code/ConsDB_analysis/cross_mapping/Makefile
- Supplemental_Code/ConsDB_analysis/cross_mapping/scripts/
- Supplemental_Code/ConsDB_analysis/cross_mapping/scripts/compareAligns.awk
- Supplemental_Code/ConsDB_analysis/cross_mapping/scripts/compare_aln_individ_parallel.sh
- Supplemental_Code/ConsDB_analysis/cross_mapping/scripts/compare_aln_individ_parallel_cross.sh
- Supplemental_Code/ConsDB_analysis/cross_mapping/scripts/compare_aln_individ_parallel_cross_pers.sh
- Supplemental_Code/ConsDB_analysis/cross_mapping/scripts/cross_map.sh
- Supplemental_Code/ConsDB_analysis/cross_mapping/scripts/err_type_var_type_overlap_hom_het.sh
- Supplemental_Code/ConsDB_analysis/cross_mapping/scripts/find_read_var_overlaps_hom_het.sh
- Supplemental_Code/ConsDB_analysis/cross_mapping/scripts/find_read_var_overlaps_hom_het_cross.sh
- Supplemental_Code/ConsDB_analysis/cross_mapping/scripts/find_read_var_overlaps_hom_het_cross_pers.sh
- Supplemental_Code/ConsDB_analysis/cross_mapping/scripts/map_cross_all.sh
- Supplemental_Code/ConsDB_analysis/cross_mapping/scripts/map_cross_pers_all.sh
- Supplemental_Code/ConsDB_analysis/cross_mapping/scripts/metrics.sh
- Supplemental_Code/ConsDB_analysis/cross_mapping/scripts/metrics_cross.sh
- Supplemental_Code/ConsDB_analysis/cross_mapping/scripts/metrics_cross_pers.sh
- Supplemental_Code/ConsDB_analysis/cross_mapping/scripts/metrics_print.sh
- Supplemental_Code/ConsDB_analysis/cross_mapping/scripts/plot_bg_nonbg_hom_het.py
- Supplemental_Code/ConsDB_analysis/cross_mapping/scripts/split_vcf_to_hom_het.py
- Supplemental_Code/ConsDB_analysis/cross_mapping/scripts/split_vcf_to_hom_het.sh
- Supplemental_Code/ConsDB_analysis/cross_mapping/scripts/split_vcf_to_hom_het_cross.sh
- Supplemental_Code/ConsDB_analysis/cross_mapping/scripts/split_vcf_to_hom_het_cross_pers.sh
- Supplemental_Code/ConsDB_analysis/genomes/
- Supplemental_Code/ConsDB_analysis/genomes/h38/
- Supplemental_Code/ConsDB_analysis/genomes/h38/par_pos.bed
- Supplemental_Code/ConsDB_analysis/reads/
- Supplemental_Code/ConsDB_analysis/reads/read_urls.csv
- Supplemental_Code/ConsDB_analysis/scripts/
- Supplemental_Code/ConsDB_analysis/scripts/calc_paper_norm_values.sh
- Supplemental_Code/ConsDB_analysis/scripts/compareAligns.awk
- Supplemental_Code/ConsDB_analysis/scripts/compare_aln_individ_parallel.sh
- Supplemental_Code/ConsDB_analysis/scripts/download_reads.sh
- Supplemental_Code/ConsDB_analysis/scripts/err_type_var_type_overlap_hom_het.sh
- Supplemental_Code/ConsDB_analysis/scripts/make_all_genomes.sh
- Supplemental_Code/ConsDB_analysis/scripts/make_all_vcf.sh
- Supplemental_Code/ConsDB_analysis/scripts/make_full_pers_vcfs.sh
- Supplemental_Code/ConsDB_analysis/scripts/make_pers.awk
- Supplemental_Code/ConsDB_analysis/scripts/map_individ.sh
- Supplemental_Code/ConsDB_analysis/scripts/metrics.sh
- Supplemental_Code/ConsDB_analysis/scripts/metrics_print.sh
- Supplemental_Code/ConsDB_analysis/scripts/split_vcf_to_hom_het.py
- Supplemental_Code/ConsDB_analysis/scripts/split_vcf_to_hom_het.sh
- Supplemental_Code/ConsDB_analysis/scripts/split_vcf_to_hom_het_all.sh
- Supplemental_Code/ConsDB_analysis/transcript_expression/
- Supplemental_Code/ConsDB_analysis/transcript_expression/Makefile
- Supplemental_Code/ConsDB_analysis/transcript_expression/scripts/
- Supplemental_Code/ConsDB_analysis/transcript_expression/scripts/hgsv_lfc.py
- Supplemental_Code/ConsDB_analysis/transcript_expression/scripts/map_tx.sh
- Supplemental_Code/ConsDB_analysis/transcript_expression/scripts/split_bam.py
- Supplemental_Code/ConsDB_analysis/transcript_expression/scripts/split_hgsv_bam.sh
- Supplemental_Code/scDiffExp/
- Supplemental_Code/scDiffExp/funBH.m
- Supplemental_Code/scDiffExp/plotDE.m
- Supplemental_Code/scDiffExp/real_pbmc5k.py
- Supplemental_Code/simulated_reads/
- Supplemental_Code/simulated_reads/addErrRate.awk
- Supplemental_Code/simulated_reads/calcErrorRate.awk
- Supplemental_Code/simulated_reads/makeTable.awk
- Supplemental_Code/simulated_reads/onePerson.sh
- Supplemental_Code/simulated_reads/prepGenome.sh
- Supplemental_Code/simulated_reads/removeDuplicates.sh
- Supplemental_Code/simulated_reads/TrToG.awk
- Supplemental_Code/simulated_reads/TrToG_allReads_Stranded_Gene.awk
- Supplemental_Code/STAR/
- Supplemental_Code/STAR/.gitignore
- Supplemental_Code/STAR/.gitmodules
- Supplemental_Code/STAR/.travis.yml
- Supplemental_Code/STAR/CHANGES.md
- Supplemental_Code/STAR/CODE_OF_CONDUCT.md
- Supplemental_Code/STAR/CONTRIBUTING.md
- Supplemental_Code/STAR/LICENSE
- Supplemental_Code/STAR/README.md
- Supplemental_Code/STAR/RELEASEnotes.md
- Supplemental_Code/STAR/_config.yml
- Supplemental_Code/STAR/doc/
- Supplemental_Code/STAR/doc/STARmanual.pdf
- Supplemental_Code/STAR/docs/
- Supplemental_Code/STAR/docs/STARconsensus.md
- Supplemental_Code/STAR/docs/STARsolo.md
- Supplemental_Code/STAR/extras/
- Supplemental_Code/STAR/extras/doc-latex/
- Supplemental_Code/STAR/extras/doc-latex/convertParDefToLatexTable.awk
- Supplemental_Code/STAR/extras/doc-latex/parametersDefault.tex
- Supplemental_Code/STAR/extras/doc-latex/STARmanual.tex
- Supplemental_Code/STAR/extras/docker/
- Supplemental_Code/STAR/extras/docker/Dockerfile
- Supplemental_Code/STAR/extras/parameters/
- Supplemental_Code/STAR/extras/parameters/ENCODE.txt
- Supplemental_Code/STAR/extras/scripts/
- Supplemental_Code/STAR/extras/scripts/calcInsertCoverage.awk
- Supplemental_Code/STAR/extras/scripts/extractSJfromGTF.sh
- Supplemental_Code/STAR/extras/scripts/filterCirc.awk
- Supplemental_Code/STAR/extras/scripts/mergeGeneCounts.awk
- Supplemental_Code/STAR/extras/scripts/mergeLogFinal.awk
- Supplemental_Code/STAR/extras/scripts/mergeSuperContig.awk
- Supplemental_Code/STAR/extras/scripts/sjBED12.awk
- Supplemental_Code/STAR/extras/scripts/sjCollapseSamples.awk
- Supplemental_Code/STAR/extras/scripts/sjFromSAMcollapseUandM.awk
- Supplemental_Code/STAR/extras/scripts/sjFromSAMcollapseUandM_inclOverlaps.awk
- Supplemental_Code/STAR/extras/scripts/sjMotif.m
- Supplemental_Code/STAR/extras/scripts/soloBasicCellFilter.awk
- Supplemental_Code/STAR/extras/scripts/soloCompareMtx.awk
- Supplemental_Code/STAR/extras/scripts/soloCountMatrixFromBAM.awk
- Supplemental_Code/STAR/extras/scripts/soloExtractFiltCells.awk
- Supplemental_Code/STAR/extras/scripts/soloUMIperCell.awk
- Supplemental_Code/STAR/extras/scripts/tagXSstrandedData.awk
- Supplemental_Code/STAR/extras/scripts/transcriptTypes.awk
- Supplemental_Code/STAR/extras/scripts/transfragsFromBedGraph.awk
- Supplemental_Code/STAR/extras/tests/
- Supplemental_Code/STAR/extras/tests/scripts/
- Supplemental_Code/STAR/extras/tests/scripts/checkCellReadsStats.awk
- Supplemental_Code/STAR/extras/tests/scripts/checkCellReadsStats_vsBAM.awk
- Supplemental_Code/STAR/extras/tests/scripts/checkCellReadsStats_vsMatrix.awk
- Supplemental_Code/STAR/source/
- Supplemental_Code/STAR/source/AlignVsTranscript.h
- Supplemental_Code/STAR/source/BAMbinSortByCoordinate.cpp
- Supplemental_Code/STAR/source/BAMbinSortByCoordinate.h
- Supplemental_Code/STAR/source/BAMbinSortUnmapped.cpp
- Supplemental_Code/STAR/source/BAMbinSortUnmapped.h
- Supplemental_Code/STAR/source/BAMfunctions.cpp
- Supplemental_Code/STAR/source/BAMfunctions.h
- Supplemental_Code/STAR/source/BAMoutput.cpp
- Supplemental_Code/STAR/source/BAMoutput.h
- Supplemental_Code/STAR/source/bamRemoveDuplicates.cpp
- Supplemental_Code/STAR/source/bamRemoveDuplicates.h
- Supplemental_Code/STAR/source/bamSortByCoordinate.cpp
- Supplemental_Code/STAR/source/bamSortByCoordinate.h
- Supplemental_Code/STAR/source/bam_cat.c
- Supplemental_Code/STAR/source/bam_cat.h
- Supplemental_Code/STAR/source/binarySearch2.cpp
- Supplemental_Code/STAR/source/binarySearch2.h
- Supplemental_Code/STAR/source/blocksOverlap.cpp
- Supplemental_Code/STAR/source/blocksOverlap.h
- Supplemental_Code/STAR/source/Chain.cpp
- Supplemental_Code/STAR/source/Chain.h
- Supplemental_Code/STAR/source/ChimericAlign.cpp
- Supplemental_Code/STAR/source/ChimericAlign.h
- Supplemental_Code/STAR/source/ChimericAlign_chimericBAMoutput.cpp
- Supplemental_Code/STAR/source/ChimericAlign_chimericJunctionOutput.cpp
- Supplemental_Code/STAR/source/ChimericAlign_chimericStitching.cpp
- Supplemental_Code/STAR/source/ChimericDetection.cpp
- Supplemental_Code/STAR/source/ChimericDetection.h
- Supplemental_Code/STAR/source/ChimericDetection_chimericDetectionMult.cpp
- Supplemental_Code/STAR/source/ChimericSegment.cpp
- Supplemental_Code/STAR/source/ChimericSegment.h
- Supplemental_Code/STAR/source/ChimericTranscript.h
- Supplemental_Code/STAR/source/ClipCR4.cpp
- Supplemental_Code/STAR/source/ClipCR4.h
- Supplemental_Code/STAR/source/ClipMate.h
- Supplemental_Code/STAR/source/ClipMate_clip.cpp
- Supplemental_Code/STAR/source/ClipMate_clipChunk.cpp
- Supplemental_Code/STAR/source/ClipMate_initialize.cpp
- Supplemental_Code/STAR/source/ErrorWarning.cpp
- Supplemental_Code/STAR/source/ErrorWarning.h
- Supplemental_Code/STAR/source/extendAlign.cpp
- Supplemental_Code/STAR/source/extendAlign.h
- Supplemental_Code/STAR/source/funCompareUintAndSuffixes.cpp
- Supplemental_Code/STAR/source/funCompareUintAndSuffixes.h
[truncated: 934 more entries]
