# Supplementary material for: Pan-human consensus genome significantly improves the accuracy of RNA-seq analyses
Source: Genome Res. 2022 Apr;32(4):738–49. doi: 10.1101/gr.275613.121 (PMC8997357; doi:10.1101/gr.275613.121)
Supplement: Supplemental Material [file supp_gr.275613.121_Supplemental_Code.zip › Supplemental_Code/ConsDB/README.md]

# ConsDB
A Python tool for interfacing with large variant databases and performing consensus genome operations.

Written by Benjamin Kaminow

# Usage
The main ConsDB script can be run as follows:

    cd consdb
    python ConsDB.py <run mode> [arguments]
    
Where `<run mode>` is one of the following:
*  `Parse` - Parse database files into ConsDB files
*  `Filter` - Filter a VCF file to remove major alleles
*  `Merge` - Merge multiple ConsDB files
*  `Cons` - Create a consensus VCF file
*  `FA` - Create a consensus FASTA file

Arguments for each run mode can be viewed by passing `-h` as the sole argument.

# Back-End
ConsDB utilizes an object oriented back-end, which can easily be incorporated into pipeline/scripts. 
Documentation for this back-end is found in the `docs` subfolder.
