# Supplementary material for: Pan-human consensus genome significantly improves the accuracy of RNA-seq analyses
Source: Genome Res. 2022 Apr;32(4):738–49. doi: 10.1101/gr.275613.121 (PMC8997357; doi:10.1101/gr.275613.121)
Supplement: Supplemental Material [file supp_gr.275613.121_Supplemental_Code.zip › Supplemental_Code/ConsDB/docs/search/all_10.js]

var searchData=
[
  ['var_5fcode_56',['var_code',['../classRSEntry_1_1RSEntry_1_1RSVar.html#a922013d5061009024e305ec71efea096',1,'RSEntry::RSEntry::RSVar']]],
  ['var_5flist_5fto_5fvcf_57',['var_list_to_vcf',['../classSlimRSCollection_1_1BitRSCollection.html#a7b28c2c19bd5ebc3b08260f25ceca382',1,'SlimRSCollection::BitRSCollection']]]
];
