# Supplementary material for: Pan-human consensus genome significantly improves the accuracy of RNA-seq analyses
Source: Genome Res. 2022 Apr;32(4):738–49. doi: 10.1101/gr.275613.121 (PMC8997357; doi:10.1101/gr.275613.121)
Supplement: Supplemental Material [file supp_gr.275613.121_Supplemental_Code.zip › Supplemental_Code/ConsDB/docs/search/all_3.js]

var searchData=
[
  ['calc_5fafs_16',['calc_afs',['../classRSEntry_1_1RSEntry_1_1RSVar.html#ad783159ada83d6cbd3f64ccd00e70a51',1,'RSEntry::RSEntry::RSVar']]],
  ['calc_5fpop_5fafs_17',['calc_pop_afs',['../classRSEntry_1_1RSEntry_1_1RSVar.html#aa92cd88fcec32b5913b9d00374301c4c',1,'RSEntry::RSEntry::RSVar']]],
  ['chrom_5fto_5fint_18',['chrom_to_int',['../classRSEntry_1_1RSCollection.html#a9ec7eb9ceab139592ea2dfd6b26a6cc0',1,'RSEntry.RSCollection.chrom_to_int()'],['../classSlimRSCollection_1_1BitRSCollection.html#abb1d246ea50dc78ddb21c7e6310f8d4b',1,'SlimRSCollection.BitRSCollection.chrom_to_int()']]],
  ['consdb_19',['ConsDB',['../md_README.html',1,'']]]
];
