# Supplementary material for: Pan-human consensus genome significantly improves the accuracy of RNA-seq analyses
Source: Genome Res. 2022 Apr;32(4):738–49. doi: 10.1101/gr.275613.121 (PMC8997357; doi:10.1101/gr.275613.121)
Supplement: Supplemental Material [file supp_gr.275613.121_Supplemental_Code.zip › Supplemental_Code/ConsDB/docs/search/all_7.js]

var searchData=
[
  ['get_5fby_5fchr_30',['get_by_chr',['../classRSEntry_1_1RSCollection.html#ab774de20c7a4fa5f17a07501873351fe',1,'RSEntry::RSCollection']]],
  ['get_5fby_5fchr_5fpos_31',['get_by_chr_pos',['../classRSEntry_1_1RSCollection.html#a9e458d0ed660fee6bbe7ac8e6973fe95',1,'RSEntry.RSCollection.get_by_chr_pos()'],['../classSlimRSCollection_1_1BitRSCollection.html#a0f3706f5605ce42eee96071fa8021873',1,'SlimRSCollection.BitRSCollection.get_by_chr_pos(self, chrom, pos)'],['../classSlimRSCollection_1_1BitRSCollection.html#a0f3706f5605ce42eee96071fa8021873',1,'SlimRSCollection.BitRSCollection.get_by_chr_pos(self, chrom, pos)']]],
  ['get_5fby_5frsid_32',['get_by_rsid',['../classRSEntry_1_1RSCollection.html#abab9f208a1b38bf0d12d5cc2939313c0',1,'RSEntry.RSCollection.get_by_rsid()'],['../classSlimRSCollection_1_1BitRSCollection.html#a1b7c4e0ff6cbe9248205e6c63cf746b4',1,'SlimRSCollection.BitRSCollection.get_by_rsid(self, rsid)'],['../classSlimRSCollection_1_1BitRSCollection.html#a1b7c4e0ff6cbe9248205e6c63cf746b4',1,'SlimRSCollection.BitRSCollection.get_by_rsid(self, rsid)']]],
  ['get_5fchrom_5ffrom_5ffilename_33',['get_chrom_from_filename',['../classRSEntry_1_1RSCollection.html#a6b06249291ac9d42c241840127bd2f02',1,'RSEntry.RSCollection.get_chrom_from_filename()'],['../classSlimRSCollection_1_1BitRSCollection.html#ab0b4d2a7d8ba8a240e678f39b5aea763',1,'SlimRSCollection.BitRSCollection.get_chrom_from_filename(fn)'],['../classSlimRSCollection_1_1BitRSCollection.html#ab0b4d2a7d8ba8a240e678f39b5aea763',1,'SlimRSCollection.BitRSCollection.get_chrom_from_filename(fn)']]],
  ['get_5fmajor_34',['get_major',['../classRSEntry_1_1RSCollection.html#a676d1415c8451c583b7e38fc62c9a709',1,'RSEntry.RSCollection.get_major()'],['../classSlimRSCollection_1_1BitRSCollection.html#ad5a5c4c32df790440a88ec90e2fd3dcd',1,'SlimRSCollection.BitRSCollection.get_major(self, mut=True)'],['../classSlimRSCollection_1_1BitRSCollection.html#ad5a5c4c32df790440a88ec90e2fd3dcd',1,'SlimRSCollection.BitRSCollection.get_major(self, mut=True)']]],
  ['get_5fmajor_5falleles_35',['get_major_alleles',['../classRSEntry_1_1RSEntry.html#af618d50942fba5b222f53fc26330acb1',1,'RSEntry::RSEntry']]],
  ['get_5fmajor_5falleles_5fpop_36',['get_major_alleles_pop',['../classRSEntry_1_1RSEntry.html#a0b4b21d4816d9ba1a7509428cc1cc29e',1,'RSEntry::RSEntry']]]
];
