# Supplementary material for: Pan-human consensus genome significantly improves the accuracy of RNA-seq analyses
Source: Genome Res. 2022 Apr;32(4):738–49. doi: 10.1101/gr.275613.121 (PMC8997357; doi:10.1101/gr.275613.121)
Supplement: Supplemental Material [file supp_gr.275613.121_Supplemental_Code.zip › Supplemental_Code/ConsDB/docs/search/all_8.js]

var searchData=
[
  ['is_5fempty_37',['is_empty',['../classRSEntry_1_1RSEntry_1_1RSVar.html#a399450a4335deeeae34946366fead8ed',1,'RSEntry::RSEntry::RSVar']]],
  ['is_5fmajor_38',['is_major',['../classRSEntry_1_1RSEntry_1_1RSVar.html#a46916517f10a45f94c2cbb04f68edff0',1,'RSEntry::RSEntry::RSVar']]]
];
