# Supplementary material for: Pan-human consensus genome significantly improves the accuracy of RNA-seq analyses
Source: Genome Res. 2022 Apr;32(4):738–49. doi: 10.1101/gr.275613.121 (PMC8997357; doi:10.1101/gr.275613.121)
Supplement: Supplemental Material [file supp_gr.275613.121_Supplemental_Code.zip › Supplemental_Code/ConsDB/docs/search/all_9.js]

var searchData=
[
  ['load_5ffrom_5ffile_5fby_5fchr_5fpos_39',['load_from_file_by_chr_pos',['../classRSEntry_1_1RSCollection.html#a9bf064ec002f1bc6919e443023c7b5e7',1,'RSEntry::RSCollection']]],
  ['load_5ffrom_5ffile_5fby_5frsid_40',['load_from_file_by_rsid',['../classRSEntry_1_1RSCollection.html#a1271d93d8af943bdf948f9e3da5ec355',1,'RSEntry::RSCollection']]],
  ['load_5ffrom_5ffile_5ffull_41',['load_from_file_full',['../classRSEntry_1_1RSCollection.html#ab413c66711a1b788e9c618dde2d649f0',1,'RSEntry.RSCollection.load_from_file_full()'],['../classSlimRSCollection_1_1BitRSCollection.html#a102a19189bf5c3b84cf7640a876b82db',1,'SlimRSCollection.BitRSCollection.load_from_file_full(fn, quiet=False)'],['../classSlimRSCollection_1_1BitRSCollection.html#a102a19189bf5c3b84cf7640a876b82db',1,'SlimRSCollection.BitRSCollection.load_from_file_full(fn, quiet=False)']]],
  ['load_5ffrom_5ffile_5fpop_42',['load_from_file_pop',['../classSlimRSCollection_1_1BitRSCollection.html#add02f39aab9eed9a6c87feacd3b4e6b2',1,'SlimRSCollection.BitRSCollection.load_from_file_pop(fn, pop, quiet=False)'],['../classSlimRSCollection_1_1BitRSCollection.html#add02f39aab9eed9a6c87feacd3b4e6b2',1,'SlimRSCollection.BitRSCollection.load_from_file_pop(fn, pop, quiet=False)']]],
  ['load_5ffrom_5ffile_5fpops_43',['load_from_file_pops',['../classRSEntry_1_1RSCollection.html#afc7048c9d66cb6a6d13e228d2a09d7d2',1,'RSEntry::RSCollection']]]
];
