# Supplementary material for: Pan-human consensus genome significantly improves the accuracy of RNA-seq analyses
Source: Genome Res. 2022 Apr;32(4):738–49. doi: 10.1101/gr.275613.121 (PMC8997357; doi:10.1101/gr.275613.121)
Supplement: Supplemental Material [file supp_gr.275613.121_Supplemental_Code.zip › Supplemental_Code/ConsDB/docs/search/all_a.js]

var searchData=
[
  ['make_5fchunk_5fidx_5fdict_44',['make_chunk_idx_dict',['../classRSEntry_1_1RSCollection.html#ab0ff8fa7a35af3945c5170c09410f8e2',1,'RSEntry::RSCollection']]],
  ['merge_5ffiles_45',['merge_files',['../classRSEntry_1_1RSCollection.html#adeb1805292e69a9cf2ec8f8bda6b8555',1,'RSEntry::RSCollection']]]
];
