# Supplementary material for: Pan-human consensus genome significantly improves the accuracy of RNA-seq analyses
Source: Genome Res. 2022 Apr;32(4):738–49. doi: 10.1101/gr.275613.121 (PMC8997357; doi:10.1101/gr.275613.121)
Supplement: Supplemental Material [file supp_gr.275613.121_Supplemental_Code.zip › Supplemental_Code/ConsDB/docs/search/all_b.js]

var searchData=
[
  ['open_46',['open',['../classRSEntry_1_1RSCollection.html#a32df13215f5d82d122f6335329fbdec5',1,'RSEntry.RSCollection.open()'],['../classSlimRSCollection_1_1BitRSCollection.html#aed048159d008d653f0c693bd739a8831',1,'SlimRSCollection.BitRSCollection.open(fn)'],['../classSlimRSCollection_1_1BitRSCollection.html#aed048159d008d653f0c693bd739a8831',1,'SlimRSCollection.BitRSCollection.open(fn)']]]
];
