# Supplementary material for: Pan-human consensus genome significantly improves the accuracy of RNA-seq analyses
Source: Genome Res. 2022 Apr;32(4):738–49. doi: 10.1101/gr.275613.121 (PMC8997357; doi:10.1101/gr.275613.121)
Supplement: Supplemental Material [file supp_gr.275613.121_Supplemental_Code.zip › Supplemental_Code/ConsDB/docs/search/all_e.js]

var searchData=
[
  ['sort_5frsidx_53',['sort_rsidx',['../classRSEntry_1_1RSCollection.html#adf075f3d9a5974d792c70e8a746317f2',1,'RSEntry.RSCollection.sort_rsidx()'],['../classSlimRSCollection_1_1BitRSCollection.html#a138425051cf30e64065ee493bbdf7d9d',1,'SlimRSCollection.BitRSCollection.sort_rsidx()']]],
  ['sort_5frsidx_5fline_54',['sort_rsidx_line',['../classRSEntry_1_1RSCollection.html#a2ab8002b2b383d22d6064801a345ec54',1,'RSEntry::RSCollection']]]
];
