# Supplementary material for: Pan-human consensus genome significantly improves the accuracy of RNA-seq analyses
Source: Genome Res. 2022 Apr;32(4):738–49. doi: 10.1101/gr.275613.121 (PMC8997357; doi:10.1101/gr.275613.121)
Supplement: Supplemental Material [file supp_gr.275613.121_Supplemental_Code.zip › Supplemental_Code/ConsDB/docs/search/classes_0.js]

var searchData=
[
  ['bitrscollection_58',['BitRSCollection',['../classSlimRSCollection_1_1BitRSCollection.html',1,'SlimRSCollection']]]
];
