# Supplementary material for: Pan-human consensus genome significantly improves the accuracy of RNA-seq analyses
Source: Genome Res. 2022 Apr;32(4):738–49. doi: 10.1101/gr.275613.121 (PMC8997357; doi:10.1101/gr.275613.121)
Supplement: Supplemental Material [file supp_gr.275613.121_Supplemental_Code.zip › Supplemental_Code/ConsDB/docs/search/classes_1.js]

var searchData=
[
  ['rscollection_59',['RSCollection',['../classRSEntry_1_1RSCollection.html',1,'RSEntry']]],
  ['rsentry_60',['RSEntry',['../classRSEntry_1_1RSEntry.html',1,'RSEntry']]],
  ['rsvar_61',['RSVar',['../classRSEntry_1_1RSEntry_1_1RSVar.html',1,'RSEntry::RSEntry']]]
];
