# Supplementary material for: Pan-human consensus genome significantly improves the accuracy of RNA-seq analyses
Source: Genome Res. 2022 Apr;32(4):738–49. doi: 10.1101/gr.275613.121 (PMC8997357; doi:10.1101/gr.275613.121)
Supplement: Supplemental Material [file supp_gr.275613.121_Supplemental_Code.zip › Supplemental_Code/ConsDB/docs/search/functions_0.js]

var searchData=
[
  ['_5f_5fadd_5f_5f_62',['__add__',['../classRSEntry_1_1RSEntry.html#a88f5f8f29fabe006e5859d84806a5ed6',1,'RSEntry.RSEntry.__add__()'],['../classRSEntry_1_1RSEntry_1_1RSVar.html#a3a1564a447d4109129c3582b2ce287cf',1,'RSEntry.RSEntry.RSVar.__add__()'],['../classRSEntry_1_1RSCollection.html#aaa10ee4bc9a96ae239d91fdecbdedc50',1,'RSEntry.RSCollection.__add__()'],['../classSlimRSCollection_1_1BitRSCollection.html#a1e4a86503c03f69f3c13f296a8797e60',1,'SlimRSCollection.BitRSCollection.__add__(self, rsc)'],['../classSlimRSCollection_1_1BitRSCollection.html#a1e4a86503c03f69f3c13f296a8797e60',1,'SlimRSCollection.BitRSCollection.__add__(self, rsc)']]],
  ['_5f_5feq_5f_5f_63',['__eq__',['../classRSEntry_1_1RSEntry.html#a745a0e7b96406d8ce5babb13cb99a795',1,'RSEntry.RSEntry.__eq__()'],['../classRSEntry_1_1RSEntry_1_1RSVar.html#a02871698ac75221a68f313f0e73c94be',1,'RSEntry.RSEntry.RSVar.__eq__()'],['../classRSEntry_1_1RSCollection.html#a3063ffb9040e6917783ca654cdd80c7e',1,'RSEntry.RSCollection.__eq__()'],['../classSlimRSCollection_1_1BitRSCollection.html#a99ee9c7d4ee59b9f890f2d870d4b2243',1,'SlimRSCollection.BitRSCollection.__eq__(self, rsc)'],['../classSlimRSCollection_1_1BitRSCollection.html#a99ee9c7d4ee59b9f890f2d870d4b2243',1,'SlimRSCollection.BitRSCollection.__eq__(self, rsc)']]],
  ['_5f_5fgetitem_5f_5f_64',['__getitem__',['../classRSEntry_1_1RSEntry.html#a51917e8743ebd8e727561ada17e05b09',1,'RSEntry.RSEntry.__getitem__()'],['../classRSEntry_1_1RSCollection.html#ad66d0fd4e51b9bdaa3d140d65074fb88',1,'RSEntry.RSCollection.__getitem__()'],['../classSlimRSCollection_1_1BitRSCollection.html#aad39b03fd352f0e00bd5ec8b47f2218f',1,'SlimRSCollection.BitRSCollection.__getitem__(self, key)'],['../classSlimRSCollection_1_1BitRSCollection.html#aad39b03fd352f0e00bd5ec8b47f2218f',1,'SlimRSCollection.BitRSCollection.__getitem__(self, key)']]],
  ['_5f_5fiadd_5f_5f_65',['__iadd__',['../classRSEntry_1_1RSEntry.html#af8c78294bf7a57a4676768b56c2cd233',1,'RSEntry.RSEntry.__iadd__()'],['../classRSEntry_1_1RSEntry_1_1RSVar.html#aa9050b0eb8bbe3badd421778e3e2189b',1,'RSEntry.RSEntry.RSVar.__iadd__()'],['../classRSEntry_1_1RSCollection.html#a75b7b503c851598eef5e5d01b225e610',1,'RSEntry.RSCollection.__iadd__()'],['../classSlimRSCollection_1_1BitRSCollection.html#a83089e0d08a2eac38739a53ee7b68a09',1,'SlimRSCollection.BitRSCollection.__iadd__(self, rsc)'],['../classSlimRSCollection_1_1BitRSCollection.html#a83089e0d08a2eac38739a53ee7b68a09',1,'SlimRSCollection.BitRSCollection.__iadd__(self, rsc)']]],
  ['_5f_5finit_5f_5f_66',['__init__',['../classRSEntry_1_1RSEntry.html#a539de28a970ab436c4b23c24149f6cc9',1,'RSEntry.RSEntry.__init__()'],['../classRSEntry_1_1RSEntry_1_1RSVar.html#acfb60cc695ec6e42943c7d5546b5ec18',1,'RSEntry.RSEntry.RSVar.__init__()']]],
  ['_5f_5flen_5f_5f_67',['__len__',['../classRSEntry_1_1RSEntry.html#ae0ee5f603f7af64c1c30c33794a07dac',1,'RSEntry.RSEntry.__len__()'],['../classRSEntry_1_1RSCollection.html#a8166b2b145f26557cb99f9ce5fdec2e2',1,'RSEntry.RSCollection.__len__()'],['../classSlimRSCollection_1_1BitRSCollection.html#a22f8bb00a9945482a3b8f1d838403b8e',1,'SlimRSCollection.BitRSCollection.__len__(self)'],['../classSlimRSCollection_1_1BitRSCollection.html#a22f8bb00a9945482a3b8f1d838403b8e',1,'SlimRSCollection.BitRSCollection.__len__(self)']]],
  ['_5f_5frepr_5f_5f_68',['__repr__',['../classRSEntry_1_1RSEntry.html#a5a5a938c28246308173f5e712a86017e',1,'RSEntry.RSEntry.__repr__()'],['../classRSEntry_1_1RSEntry_1_1RSVar.html#af823ab541d6668cb6644ba6246200eb8',1,'RSEntry.RSEntry.RSVar.__repr__()'],['../classRSEntry_1_1RSCollection.html#ad84b0be1411e2eb65f5f984c287e8e2d',1,'RSEntry.RSCollection.__repr__()']]],
  ['_5f_5fstr_5f_5f_69',['__str__',['../classRSEntry_1_1RSEntry.html#a50a3795622c9c8556fe6cc43ed156e2d',1,'RSEntry.RSEntry.__str__()'],['../classRSEntry_1_1RSEntry_1_1RSVar.html#adb7a1ccc5c6942cc718b704de570e36c',1,'RSEntry.RSEntry.RSVar.__str__()'],['../classRSEntry_1_1RSCollection.html#a3619ea0c6b2b1a9905094f55b87c58ab',1,'RSEntry.RSCollection.__str__()']]]
];
