# Supplementary material for: Pan-human consensus genome significantly improves the accuracy of RNA-seq analyses
Source: Genome Res. 2022 Apr;32(4):738–49. doi: 10.1101/gr.275613.121 (PMC8997357; doi:10.1101/gr.275613.121)
Supplement: Supplemental Material [file supp_gr.275613.121_Supplemental_Code.zip › Supplemental_Code/ConsDB/docs/search/functions_1.js]

var searchData=
[
  ['add_5fentry_70',['add_entry',['../classRSEntry_1_1RSCollection.html#a1e2be3312d7fa85e09cc89350fdcdc9f',1,'RSEntry.RSCollection.add_entry()'],['../classSlimRSCollection_1_1BitRSCollection.html#a8184e9c395b0718c34229964922882e3',1,'SlimRSCollection.BitRSCollection.add_entry(self, rsidx, e)'],['../classSlimRSCollection_1_1BitRSCollection.html#a8184e9c395b0718c34229964922882e3',1,'SlimRSCollection.BitRSCollection.add_entry(self, rsidx, e)']]],
  ['add_5fentry_5ffrom_5fargs_71',['add_entry_from_args',['../classRSEntry_1_1RSCollection.html#a841159b797a8393e0eaf2a766cb919be',1,'RSEntry.RSCollection.add_entry_from_args()'],['../classSlimRSCollection_1_1BitRSCollection.html#a4ef9ec970e3bcd3ed5293b40bb328169',1,'SlimRSCollection.BitRSCollection.add_entry_from_args(self, chrom, rsid, pos, silent=False)'],['../classSlimRSCollection_1_1BitRSCollection.html#ad03266075bbc52e8fd4050da7625da1a',1,'SlimRSCollection.BitRSCollection.add_entry_from_args(self, chrom, rsid, pos, quiet=False)']]],
  ['add_5fentry_5fline_72',['add_entry_line',['../classSlimRSCollection_1_1BitRSCollection.html#a68a201359f354d9428c126bcb1f2049f',1,'SlimRSCollection.BitRSCollection.add_entry_line(self, e)'],['../classSlimRSCollection_1_1BitRSCollection.html#a68a201359f354d9428c126bcb1f2049f',1,'SlimRSCollection.BitRSCollection.add_entry_line(self, e)']]],
  ['add_5fvar_73',['add_var',['../classRSEntry_1_1RSEntry.html#aa873e559431ebefaa7ebe96a9a4ad96b',1,'RSEntry::RSEntry']]],
  ['add_5fvar_5ffrom_5fargs_74',['add_var_from_args',['../classRSEntry_1_1RSEntry.html#ac02df1aafa491ec07f4fea2ca291012b',1,'RSEntry::RSEntry']]],
  ['af_75',['af',['../classRSEntry_1_1RSEntry_1_1RSVar.html#a6e375c4f9c33125bd640932ef4dc2a57',1,'RSEntry::RSEntry::RSVar']]],
  ['all_5fvars_5fempty_76',['all_vars_empty',['../classRSEntry_1_1RSEntry.html#ae5574cf904f87a0d29fa665d0383af27',1,'RSEntry::RSEntry']]]
];
