# Supplementary material for: Pan-human consensus genome significantly improves the accuracy of RNA-seq analyses
Source: Genome Res. 2022 Apr;32(4):738–49. doi: 10.1101/gr.275613.121 (PMC8997357; doi:10.1101/gr.275613.121)
Supplement: Supplemental Material [file supp_gr.275613.121_Supplemental_Code.zip › Supplemental_Code/ConsDB/docs/search/functions_3.js]

var searchData=
[
  ['decode_5fbit_80',['decode_bit',['../classSlimRSCollection_1_1BitRSCollection.html#a217357eba320192fbb427a92bffb20e2',1,'SlimRSCollection.BitRSCollection.decode_bit(bit_code)'],['../classSlimRSCollection_1_1BitRSCollection.html#a217357eba320192fbb427a92bffb20e2',1,'SlimRSCollection.BitRSCollection.decode_bit(bit_code)']]],
  ['dump_81',['dump',['../classRSEntry_1_1RSCollection.html#a3721175027f41567352485444889b27a',1,'RSEntry::RSCollection']]],
  ['dump_5fchrs_82',['dump_chrs',['../classRSEntry_1_1RSCollection.html#a3129721d60d956a4120981e2d38100fa',1,'RSEntry::RSCollection']]],
  ['dump_5ffull_83',['dump_full',['../classRSEntry_1_1RSCollection.html#a549b931de2bdedc438cd2efdc528bc73',1,'RSEntry::RSCollection']]],
  ['dump_5fvcf_84',['dump_vcf',['../classRSEntry_1_1RSCollection.html#a97108442ad4ca490bff0f7364fd04dbf',1,'RSEntry.RSCollection.dump_vcf()'],['../classSlimRSCollection_1_1BitRSCollection.html#a9f0b780f6d2abf869bd1814631f3a5ae',1,'SlimRSCollection.BitRSCollection.dump_vcf()']]]
];
