# Supplementary material for: Pan-human consensus genome significantly improves the accuracy of RNA-seq analyses
Source: Genome Res. 2022 Apr;32(4):738–49. doi: 10.1101/gr.275613.121 (PMC8997357; doi:10.1101/gr.275613.121)
Supplement: Supplemental Material [file supp_gr.275613.121_Supplemental_Code.zip › Supplemental_Code/ConsDB/docs/search/functions_4.js]

var searchData=
[
  ['encode_5fbit_85',['encode_bit',['../classSlimRSCollection_1_1BitRSCollection.html#a6397a0192f92951eb8cb7c11f024558b',1,'SlimRSCollection.BitRSCollection.encode_bit(var_list)'],['../classSlimRSCollection_1_1BitRSCollection.html#a6397a0192f92951eb8cb7c11f024558b',1,'SlimRSCollection.BitRSCollection.encode_bit(var_list)']]]
];
