# Supplementary material for: Pan-human consensus genome significantly improves the accuracy of RNA-seq analyses
Source: Genome Res. 2022 Apr;32(4):738–49. doi: 10.1101/gr.275613.121 (PMC8997357; doi:10.1101/gr.275613.121)
Supplement: Supplemental Material [file supp_gr.275613.121_Supplemental_Code.zip › Supplemental_Code/ConsDB/docs/search/functions_5.js]

var searchData=
[
  ['filter_5fvcf_86',['filter_vcf',['../classSlimRSCollection_1_1BitRSCollection.html#a5d5096a5663ac47f0520b002028f1a21',1,'SlimRSCollection.BitRSCollection.filter_vcf(rsc_dir, fn_in, fn_out, pop=None, log_fn=None, quiet=False)'],['../classSlimRSCollection_1_1BitRSCollection.html#a56dc7b4f32d8112a17da59bf476411f7',1,'SlimRSCollection.BitRSCollection.filter_vcf(rsc_dir, fn_in, fn_out, pop=None, log_fn=None, cons=False, keep_samps=False, quiet=False)']]],
  ['from_5f1000gp_87',['from_1000gp',['../classRSEntry_1_1RSCollection.html#ae74cac2b9f4f27a08974af4261d42cf1',1,'RSEntry::RSCollection']]],
  ['from_5fdbsnp_88',['from_dbsnp',['../classRSEntry_1_1RSCollection.html#a7cfd7bc3c6708526d4e0e7f43ca4a322',1,'RSEntry::RSCollection']]],
  ['from_5fgnomad_89',['from_gnomad',['../classRSEntry_1_1RSCollection.html#a187ec3170bf56371c19fc4fcba79c800',1,'RSEntry::RSCollection']]]
];
