# Supplementary material for: Pan-human consensus genome significantly improves the accuracy of RNA-seq analyses
Source: Genome Res. 2022 Apr;32(4):738–49. doi: 10.1101/gr.275613.121 (PMC8997357; doi:10.1101/gr.275613.121)
Supplement: Supplemental Material [file supp_gr.275613.121_Supplemental_Code.zip › Supplemental_Code/ConsDB/docs/search/functions_b.js]

var searchData=
[
  ['parse_5ffile_5fline_107',['parse_file_line',['../classRSEntry_1_1RSCollection.html#a1044b0d897d9459dc2a2678b676b2f4c',1,'RSEntry::RSCollection']]],
  ['pick_5fmajor_5fallele_108',['pick_major_allele',['../classRSEntry_1_1RSEntry.html#afbf652f664ead561fa483869a3b751c4',1,'RSEntry::RSEntry']]],
  ['pop_5faf_109',['pop_af',['../classRSEntry_1_1RSEntry_1_1RSVar.html#a109c5396040e505e03cb01e4e1b4bae5',1,'RSEntry::RSEntry::RSVar']]]
];
