# Supplementary material for: Pan-human consensus genome significantly improves the accuracy of RNA-seq analyses
Source: Genome Res. 2022 Apr;32(4):738–49. doi: 10.1101/gr.275613.121 (PMC8997357; doi:10.1101/gr.275613.121)
Supplement: Supplemental Material [file supp_gr.275613.121_Supplemental_Code.zip › Supplemental_Code/ConsDB/docs/search/functions_d.js]

var searchData=
[
  ['to_5fvcf_112',['to_vcf',['../classRSEntry_1_1RSEntry.html#a2f9d5451a0fe13c887d54905fef29dab',1,'RSEntry::RSEntry']]]
];
