# Supplementary material for: Pan-human consensus genome significantly improves the accuracy of RNA-seq analyses
Source: Genome Res. 2022 Apr;32(4):738–49. doi: 10.1101/gr.275613.121 (PMC8997357; doi:10.1101/gr.275613.121)
Supplement: Supplemental Material [file supp_gr.275613.121_Supplemental_Code.zip › Supplemental_Code/ConsDB/docs/search/searchdata.js]

var indexSectionsWithContent =
{
  0: "_abcdefgilmoprstv",
  1: "br",
  2: "_acdefgilmopstv",
  3: "c"
};

var indexSectionNames =
{
  0: "all",
  1: "classes",
  2: "functions",
  3: "pages"
};

var indexSectionLabels =
{
  0: "All",
  1: "Classes",
  2: "Functions",
  3: "Pages"
};
