# Supplementary material for: Pan-human consensus genome significantly improves the accuracy of RNA-seq analyses
Source: Genome Res. 2022 Apr;32(4):738–49. doi: 10.1101/gr.275613.121 (PMC8997357; doi:10.1101/gr.275613.121)
Supplement: Supplemental Material [file supp_gr.275613.121_Supplemental_Code.zip › Supplemental_Code/ConsDB_analysis/id_table.csv]

HG00512	EAS	CHS	./db_files/related_samples	M	F
HG00513	EAS	CHS	./db_files	F	M
HG00731	AMR	PUR	./db_files	M	F
HG00732	AMR	PUR	./db_files	F	M
HG00733	AMR	PUR	./db_files/related_samples	F	D
NA19238	AFR	YRI	./db_files	M	F
NA19239	AFR	YRI	./db_files	F	M
NA19240	AFR	YRI	./db_files/related_samples	F	D
