# Supplementary material for: Pan-human consensus genome significantly improves the accuracy of RNA-seq analyses
Source: Genome Res. 2022 Apr;32(4):738–49. doi: 10.1101/gr.275613.121 (PMC8997357; doi:10.1101/gr.275613.121)
Supplement: Supplemental Material [file supp_gr.275613.121_Supplemental_Code.zip › Supplemental_Code/ConsDB_analysis/README.md]

# ConsDB_analysis
Scripts to re-create the analysis from the original ConsDB paper, starting with the stock genome FASTA and GTF files.

After adjusting the Makefile accordingly, you can just run `make`, and the entire analysis will run (note that this will take a long time).

More detailed instructions on running [ConsDB](https://github.com/kaminow/ConsDB) and [STAR-Consensus](https://github.com/alexdobin/STAR) can be found [in this Gist](https://gist.github.com/kaminow/028cdc257e3a551d981dd63130725f1e).
