# Supplementary material for: Pan-human consensus genome significantly improves the accuracy of RNA-seq analyses
Source: Genome Res. 2022 Apr;32(4):738–49. doi: 10.1101/gr.275613.121 (PMC8997357; doi:10.1101/gr.275613.121)
Supplement: Supplemental Material [file supp_gr.275613.121_Supplemental_Code.zip › Supplemental_Code/ConsDB_analysis/annot_overlaps/scripts/extract_reads_bam.awk]

BEGIN {
    stderr = "/dev/stderr";

    if (reads_fn == "") {
        print "No reads file given." > stderr;
        exit;
    };

    IFS=","
    while (getline < reads_fn) {
        if ($1 != "") {
            reads[$1]=0;
            c++
        };
    };
    print c " total read ids" > stderr;
    IFS="\t"
}

{
    if ($1 in reads) {
        print
    }
}
