# Supplementary material for: Pan-human consensus genome significantly improves the accuracy of RNA-seq analyses
Source: Genome Res. 2022 Apr;32(4):738–49. doi: 10.1101/gr.275613.121 (PMC8997357; doi:10.1101/gr.275613.121)
Supplement: Supplemental Material [file supp_gr.275613.121_Supplemental_Code.zip › Supplemental_Code/ConsDB_analysis/cross_mapping/scripts/find_read_var_overlaps_hom_het_cross_pers.sh]

#!/bin/bash

ov_script=$1
vt_dir=$2
out_dir=$3
shift 3
inds=$@

for i in $inds; do
    ov_gens='pers'
    for i2 in $inds; do
        [[ $i2 != $i ]] && ov_gens="$ov_gens $i2"
    done

    ${ov_script} ${vt_dir}/${i}/ ${out_dir} $i $ov_gens && echo $i
done
