# Supplementary material for: Pan-human consensus genome significantly improves the accuracy of RNA-seq analyses
Source: Genome Res. 2022 Apr;32(4):738–49. doi: 10.1101/gr.275613.121 (PMC8997357; doi:10.1101/gr.275613.121)
Supplement: Supplemental Material [file supp_gr.275613.121_Supplemental_Code.zip › Supplemental_Code/ConsDB_analysis/cross_mapping/scripts/split_vcf_to_hom_het.sh]

#!/bin/bash

ind=$1
sup=$2
pop=$3
pers_vcf=$4
vcf_dir=$5
out_dir=$6
py_script=$7
shift 7
genomes=$@

if [[ $genomes == '' ]]; then
    genomes="${vcf_dir}/pers/${ind}/${ind}.vcf ${vcf_dir}/pan/pan.vcf
    ${vcf_dir}/SUP/${sup}/${sup}.vcf ${vcf_dir}/POP/${pop}/${pop}.vcf"
fi

for g in $genomes; do
    out=${out_dir}/$(basename $(dirname $g))

    mkdir -p $out

    /usr/bin/time -v python $py_script -pers_full $pers_vcf -gen $g -o $out && \
    echo $g &
done
wait
