# Supplementary material for: Pan-human consensus genome significantly improves the accuracy of RNA-seq analyses
Source: Genome Res. 2022 Apr;32(4):738–49. doi: 10.1101/gr.275613.121 (PMC8997357; doi:10.1101/gr.275613.121)
Supplement: Supplemental Material [file supp_gr.275613.121_Supplemental_Code.zip › Supplemental_Code/ConsDB_analysis/reads/read_urls.csv]

ftp://ftp.sra.ebi.ac.uk/vol1/fastq/ERR105/000/ERR1050080/ERR1050080_1.fastq.gz	HG00732
ftp://ftp.sra.ebi.ac.uk/vol1/fastq/ERR105/000/ERR1050080/ERR1050080_2.fastq.gz	HG00732
ftp://ftp.sra.ebi.ac.uk/vol1/fastq/ERR105/001/ERR1050081/ERR1050081_1.fastq.gz	HG00733
ftp://ftp.sra.ebi.ac.uk/vol1/fastq/ERR105/001/ERR1050081/ERR1050081_2.fastq.gz	HG00733
ftp://ftp.sra.ebi.ac.uk/vol1/fastq/ERR105/003/ERR1050073/ERR1050073_1.fastq.gz	NA19238
ftp://ftp.sra.ebi.ac.uk/vol1/fastq/ERR105/003/ERR1050073/ERR1050073_2.fastq.gz	NA19238
ftp://ftp.sra.ebi.ac.uk/vol1/fastq/ERR105/004/ERR1050074/ERR1050074_1.fastq.gz	NA19239
ftp://ftp.sra.ebi.ac.uk/vol1/fastq/ERR105/004/ERR1050074/ERR1050074_2.fastq.gz	NA19239
ftp://ftp.sra.ebi.ac.uk/vol1/fastq/ERR105/005/ERR1050075/ERR1050075_1.fastq.gz	NA19240
ftp://ftp.sra.ebi.ac.uk/vol1/fastq/ERR105/005/ERR1050075/ERR1050075_2.fastq.gz	NA19240
ftp://ftp.sra.ebi.ac.uk/vol1/fastq/ERR105/006/ERR1050076/ERR1050076_1.fastq.gz	HG00512
ftp://ftp.sra.ebi.ac.uk/vol1/fastq/ERR105/006/ERR1050076/ERR1050076_2.fastq.gz	HG00512
ftp://ftp.sra.ebi.ac.uk/vol1/fastq/ERR105/007/ERR1050077/ERR1050077_1.fastq.gz	HG00513
ftp://ftp.sra.ebi.ac.uk/vol1/fastq/ERR105/007/ERR1050077/ERR1050077_2.fastq.gz	HG00513
ftp://ftp.sra.ebi.ac.uk/vol1/fastq/ERR105/008/ERR1050078/ERR1050078_1.fastq.gz	HG00514
ftp://ftp.sra.ebi.ac.uk/vol1/fastq/ERR105/008/ERR1050078/ERR1050078_2.fastq.gz	HG00514
ftp://ftp.sra.ebi.ac.uk/vol1/fastq/ERR105/009/ERR1050079/ERR1050079_1.fastq.gz	HG00731
ftp://ftp.sra.ebi.ac.uk/vol1/fastq/ERR105/009/ERR1050079/ERR1050079_2.fastq.gz	HG00731
