# Supplementary material for: Pan-human consensus genome significantly improves the accuracy of RNA-seq analyses
Source: Genome Res. 2022 Apr;32(4):738–49. doi: 10.1101/gr.275613.121 (PMC8997357; doi:10.1101/gr.275613.121)
Supplement: Supplemental Material [file supp_gr.275613.121_Supplemental_Code.zip › Supplemental_Code/ConsDB_analysis/scripts/calc_paper_norm_values.sh]

#!/bin/bash

map_dir=$1
shift 1
individs=$@

out_fn=${map_dir}/paper_fig_norms.csv
rm -f $out_fn

for i in $individs; do
    tot=$(grep -F 'Number of input reads' ${map_dir}/${i}/pers/Log.final.out \
    | awk '{print $NF}')
    hom=$(cat ${map_dir}/${i}/pers/pers_*_hom.hh_overlap | sort -n | uniq | \
    wc -l)
    echo ${i},${tot},${hom} >> $out_fn
done
