# Supplementary material for: Pan-human consensus genome significantly improves the accuracy of RNA-seq analyses
Source: Genome Res. 2022 Apr;32(4):738–49. doi: 10.1101/gr.275613.121 (PMC8997357; doi:10.1101/gr.275613.121)
Supplement: Supplemental Material [file supp_gr.275613.121_Supplemental_Code.zip › Supplemental_Code/ConsDB_analysis/transcript_expression/scripts/split_bam.py]

import sys
from random import random

fns = [open(sys.argv[1].format(i), 'w+') for i in range(2)]

fn_dict = {}
for line in sys.stdin:
    if line[0] == '@':
        for fp in fns:
            fp.write(line)
        continue

    read_id = line.split()[0]
    try:
        fp_id = fn_dict[read_id]
    except KeyError:
        fp_id = fn_dict[read_id] = 0 if random() < 0.5 else 1

    fns[fp_id].write(line)

for fp in fns:
    fp.close()
