# Supplementary material for: Pan-human consensus genome significantly improves the accuracy of RNA-seq analyses
Source: Genome Res. 2022 Apr;32(4):738–49. doi: 10.1101/gr.275613.121 (PMC8997357; doi:10.1101/gr.275613.121)
Supplement: Supplemental Material [file supp_gr.275613.121_Supplemental_Code.zip › Supplemental_Code/scDiffExp/funBH.m]

function pA=funBH(p)

[pS, pSind]=sort(p);

pA=pS*length(p)./(1:length(p))';

for ii=2:length(pA)
    pA(ii)=max(pA(ii),pA(ii-1));
end

pA(pSind)=min(pA,1);
