# Supplementary material for: Pan-human consensus genome significantly improves the accuracy of RNA-seq analyses
Source: Genome Res. 2022 Apr;32(4):738–49. doi: 10.1101/gr.275613.121 (PMC8997357; doi:10.1101/gr.275613.121)
Supplement: Supplemental Material [file supp_gr.275613.121_Supplemental_Code.zip › Supplemental_Code/simulated_reads/makeTable.awk]

{
split($1,a,"/"); 
for (ii=1;ii<NF;ii++) 
    T[a[1]][a[2]][ii]=$(ii+1);
} 
END {
for (hh in T) {
    print hh; 
    for (ii=6;ii<10;ii++) {
        print T[hh]["ref"][ii], T[hh]["pan"][ii], T[hh]["sup"][ii], T[hh]["pop"][ii], T[hh]["pers"][ii];
    };
};
}
