# Supplementary material for: Pan-human consensus genome significantly improves the accuracy of RNA-seq analyses
Source: Genome Res. 2022 Apr;32(4):738–49. doi: 10.1101/gr.275613.121 (PMC8997357; doi:10.1101/gr.275613.121)
Supplement: Supplemental Material [file supp_gr.275613.121_Supplemental_Code.zip › Supplemental_Code/STAR/extras/docker/Dockerfile]

FROM debian:stable-slim

MAINTAINER dobin@cshl.edu

ARG STAR_VERSION=2.7.10a

ENV PACKAGES gcc g++ make wget zlib1g-dev unzip

RUN set -ex

RUN apt-get update && \
    apt-get install -y --no-install-recommends ${PACKAGES} && \
    apt-get clean && \
    g++ --version && \
    cd /home && \
    wget --no-check-certificate https://github.com/alexdobin/STAR/archive/${STAR_VERSION}.zip && \
    unzip ${STAR_VERSION}.zip && \
    cd STAR-${STAR_VERSION}/source && \
    make STARstatic && \
    mkdir /home/bin && \
    cp STAR /home/bin && \
    cd /home && \
    'rm' -rf STAR-${STAR_VERSION} && \
    apt-get --purge autoremove -y  ${PACKAGES}

ENV PATH /home/bin:${PATH}
